# Supplementary material for: Roseburia-Associated Gut–Brain Axis Alterations in Relapsing–Remitting Multiple Sclerosis: Evidence from a Household-Matched Case–Control Study
Source: Nutrients. 2026 Mar 31;18(7):1117. doi: 10.3390/nu18071117 (PMC13074294; doi:10.3390/nu18071117)
Supplement: Supplementary file 1 [file nutrients-18-01117-s001.zip]

Archive with 1 entries (1 files):
- nutrients-4164790-supplementary.pdf
